# Supplementary material for: Fragment-Based Ligand Discovery Applied to the Mycolic Acid Methyltransferase Hma (MmaA4) from Mycobacterium tuberculosis: A Crystallographic and Molecular Modelling Study
Source: Pharmaceuticals (Basel). 2021 Dec 8;14(12):1282. doi: 10.3390/ph14121282 (PMC8708032; doi:10.3390/ph14121282)
Supplement: Supplementary file 1 [file pharmaceuticals-14-01282-s001.zip]

Archive with 1 entries (1 files):
- pharmaceuticals-1478733-supplementary.pdf
